# Supplementary material for: Mixed Planting Can Improve Leaf Gas Exchange by Diversifying Plant Water Absorption Strategy
Source: Ecol Evol. 2026 Jan 11;16(1):e72875. doi: 10.1002/ece3.72875 (PMC12790869; doi:10.1002/ece3.72875)
Supplement: Supplementary file 1 — Data S1: ece372875‐sup‐0001‐Supinfo.xlsx. [file ECE3-16-e72875-s001.xlsx]

## Sheet: Data
Original data
Species	Planting Methods	Seasons	Group	A	E	iWUE	Ψmd	Water use strategy	Soil nitrogen content
Quercus acutissima	Pure Planting	Spring	1	11.88	0.0165	0.66	-0.107	0.18	0.63
Quercus acutissima	Pure Planting	Spring	1	12.65	0.019	0.67	-0.145	0.2	0.58
Quercus acutissima	Pure Planting	Spring	1	12.73	0.0193	0.72	-0.146	0.24	0.6
Robinia pseudoacacia	Pure Planting	Spring	2	9.22	0.0052	1.35	-0.258	0.15	0.82
Robinia pseudoacacia	Pure Planting	Spring	2	9.55	0.0066	1.45	-0.34	0.19	0.85
Robinia pseudoacacia	Pure Planting	Spring	2	9.59	0.0071	1.77	-0.44	0.21	0.9
Quercus acutissima	Mixed Planting	Spring	3	12.91	0.0142	0.85	-0.164	0.26	-
Quercus acutissima	Mixed Planting	Spring	3	13.48	0.0144	0.91	-0.17	0.27	-
Quercus acutissima	Mixed Planting	Spring	3	13.56	0.016	0.94	-0.194	0.27	-
Robinia pseudoacacia	Mixed Planting	Spring	4	9.4	0.0088	0.91	-0.193	0.32	0.76
Robinia pseudoacacia	Mixed Planting	Spring	4	10.07	0.0101	1	-0.224	0.32	0.7
Robinia pseudoacacia	Mixed Planting	Spring	4	10.78	0.0118	1.07	-0.256	0.32	0.75
Quercus acutissima	Pure Planting	Summer	5	12.17	0.0182	0.67	-0.114	0.3	0.71
Quercus acutissima	Pure Planting	Summer	5	14.13	0.0186	0.73	-0.117	0.3	0.66
Quercus acutissima	Pure Planting	Summer	5	14.19	0.0194	0.76	-0.138	0.3	0.68
Robinia pseudoacacia	Pure Planting	Summer	6	12.63	0.0153	0.83	-0.102	0.28	0.95
Robinia pseudoacacia	Pure Planting	Summer	6	14	0.0155	0.88	-0.119	0.3	1.03
Robinia pseudoacacia	Pure Planting	Summer	6	15.08	0.0171	0.9	-0.122	0.31	0.98
Quercus acutissima	Mixed Planting	Summer	7	15.05	0.0152	0.99	-0.15	0.25	-
Quercus acutissima	Mixed Planting	Summer	7	15.55	0.0154	1.01	-0.168	0.27	-
Quercus acutissima	Mixed Planting	Summer	7	16.31	0.0162	1.01	-0.187	0.31	-
Robinia pseudoacacia	Mixed Planting	Summer	8	14.16	0.0156	0.86	-0.125	0.27	0.8
Robinia pseudoacacia	Mixed Planting	Summer	8	15.01	0.0167	0.9	-0.127	0.27	0.8
Robinia pseudoacacia	Mixed Planting	Summer	8	15.12	0.0176	0.91	-0.152	0.27	0.77
Quercus acutissima	Pure Planting	Autumn	9	14.84	0.0168	0.78	-0.122	0.23	0.66
Quercus acutissima	Pure Planting	Autumn	9	15.02	0.0175	0.86	-0.149	0.24	0.64
Quercus acutissima	Pure Planting	Autumn	9	15.42	0.0198	0.88	-0.169	0.24	0.6
Robinia pseudoacacia	Pure Planting	Autumn	10	13.02	0.0071	1.67	-0.273	0.25	0.84
Robinia pseudoacacia	Pure Planting	Autumn	10	13.53	0.0081	1.67	-0.296	0.29	0.8
Robinia pseudoacacia	Pure Planting	Autumn	10	13.89	0.0083	1.83	-0.322	0.27	0.88
Quercus acutissima	Mixed Planting	Autumn	11	15.01	0.0152	0.96	-0.147	0.17	-
Quercus acutissima	Mixed Planting	Autumn	11	15.16	0.0157	0.97	-0.165	0.23	-
Quercus acutissima	Mixed Planting	Autumn	11	16	0.0167	0.99	-0.181	0.2	-
Robinia pseudoacacia	Mixed Planting	Autumn	12	13.37	0.0083	1.17	-0.171	0.26	0.77
Robinia pseudoacacia	Mixed Planting	Autumn	12	13.85	0.0088	1.57	-0.179	0.27	0.76
Robinia pseudoacacia	Mixed Planting	Autumn	12	13.94	0.0119	1.61	-0.229	0.27	0.75
